# Supplementary material for: Frontal network dynamics reflect neurocomputational mechanisms for reducing maladaptive biases in motivated action
Source: PLoS Biol. 2018 Oct 18;16(10):e2005979. doi: 10.1371/journal.pbio.2005979 (PMC6207318; doi:10.1371/journal.pbio.2005979)
Supplement: S1 Table — (XLSX) [file pbio.2005979.s009.xlsx]

## Sheet: Sheet1
S1 Table. Median [25–75 percentile] of subject-level parameter estimates in model space.
	M1	M2	M3a	M3b	M3c	M4a	M4b	M4c	M4d	M5a	M5b
ρ	9.9 [3.3 48.3]	8.9 [3.6 39.4]	7.9 [2.7 39.7]	6.1 [3.8 24.2]	6.9 [2.7 32.8]	10.2 [3.3 40.2]	11.1 [3.8 40.0]	19.9 [6.9 40.2]	9.6 [3.4 35.3]	10.0 [3.3 39.2]	10.2 [3.4 40.8]
ε0	.03 [.01 .20]	.05 [.01 .19]	.06 [.02 .20]	.08 [.02 .18]	.07 [.02 .19]	.04 [.02 .19]	.05 [.02 .20]	.05 [.02 .20]	.06 [.02 .19]	.04 [.02 .18]	.04 [.02 .19]
b		.3 [.0 .5]	.3 [.0 .6]	.5 [.2 .7]	.5 [.1 .7]	.4 [.1 .7 ]	.4 [.1 .7]	.4 [.2 .7]	.4 [.1 .7]	.4 [.1 .7]	.4 [.1 .7]
π			.6 [-.2 1.2]		.4 [-.5 .9]	.9 [-.0 1.3]	.3 [-.3 1.0]		.4 [-.4 .8]	.9 [-.0 1.3]	.9 [-.1 1.3]
τ								.2 [-.3 .5]
εrewarded Go (ε0+κ)				.55 [.11 .88 ]	.17 [.07 .49]	.20 [.11 .64]	.17 [.06 .51]	.31 [.15 .68]	.35 [.18 .76]	.20 [.11 .65]	.19 [.10 .68]
εpunished NoGo (ε0-κ)				.005 [.002 .028]	.01 [.01 .07]	.006 [.002 .047]	.012 [.005 .060]	.006 [.002 .024]	.004 [.002 .024]	.006 [.002 .052]	.006 [.002 .053]
β						-2.2 [-3.3 -.6]	-.2 [-.7 .4]	-.0 [-.2 .2]	.2 [.1 .4]	-1.4 [-2.4 -.3]	-1.3 [-2.7 -.4]
