# Supplementary material for: Frontal network dynamics reflect neurocomputational mechanisms for reducing maladaptive biases in motivated action
Source: PLoS Biol. 2018 Oct 18;16(10):e2005979. doi: 10.1371/journal.pbio.2005979 (PMC6207318; doi:10.1371/journal.pbio.2005979)
Supplement: S2 Table — (XLSX) [file pbio.2005979.s010.xlsx]

## Sheet: Sheet1
S2 Table. Confidence of group-level parameter estimates (% of samples>0 ).
	M1	M2	M3a	M3b	M3c	M4a	M4b	M4c	M4d	M5a	M5b
ρ	100	100	100	100	100	100	100	100	100	100	100
ε0	0	0	0	0	0	0	0	0	0	0	0
b		99.9	99.8	100	100	100	100	100	100	99.9	100
π			99.9		95.5	99.5	92.6		92.7	99.7	99.8
τ								76
κ				100	100	100	100	100	100	100	100
β						0	10.6	22.6	84.1	0	0
